# Supplementary material for: Exploring Pediatric Vertebral, Sacral, and Pelvic Osteosarcomas through the NCDB: Demographics, Treatment Utilization, and Survival Outcomes
Source: Children (Basel). 2024 Aug 21;11(8):1025. doi: 10.3390/children11081025 (PMC11353215; doi:10.3390/children11081025)
Supplement: Supplementary file 1 [file children-11-01025-s001.zip]

Archive with 6 entries (6 files):
- Supplementary Figure 1.pdf
- Supplementary Figure 2.pdf
- Supplementary Table 1.pdf
- Supplementary Table 2.pdf
- Supplementary Table 3.pdf
- Supplementary Table 4.pdf
